# Supplementary material for: COVID-19 Causes Ferroptosis and Oxidative Stress in Human Endothelial Cells
Source: Antioxidants (Basel). 2023 Jan 31;12(2):326. doi: 10.3390/antiox12020326 (PMC9952002; doi:10.3390/antiox12020326)
Supplement: Supplementary file 1 [file antioxidants-12-00326-s001.zip]

Archive with 1 entries (1 files):
- antioxidants-2102478-supplementary.pdf
